# Supplementary material for: Breeder turnover creates allelic variation in groups of gray wolves
Source: Heredity (Edinb). 2025 Sep 23;134(10-11):577–83. doi: 10.1038/s41437-025-00788-4 (PMC12594905; doi:10.1038/s41437-025-00788-4)
Supplement: Supplementary file 1 — R script for analyses [file 41437_2025_788_MOESM1_ESM.txt]

alleles <- readXL("C:/dausband/manuscripts/heredity_allelic_change/alleles_retained_data.xlsx", rownames=FALSE, 
  header=TRUE, na="NA", sheet="data_for_analys_REVISED", stringsAsFactors=TRUE)
with(alleles, cor.test(BF_turnover, BM_turnover, alternative="two.sided", method="pearson"))
with(alleles, cor.test(BF_turnover, harv_density, alternative="two.sided", method="pearson"))
with(alleles, cor.test(BM_turnover, harv_density, alternative="two.sided", method="pearson"))
alleles <- local({
  .Z <- scale(alleles[,c("group_size","harv_density")])
  within(alleles, {
    Z.harv_density <- .Z[,2]
    Z.group_size <- .Z[,1] 
  })
})

global_female_turnover_gain <- glm.nb(num_gained ~ BF_turnover + Z.group_size + region, data=alleles)
summary(global_female_turnover_gain)

gain_female_turnover_wo_region <- glm.nb(num_gained ~ BF_turnover + Z.group_size , data=alleles)
summary(gain_female_turnover_wo_region)

gain_just_female_turnover <- glm.nb(num_gained ~ BF_turnover, data=alleles)
summary(gain_just_female_turnover)

global_male_turnover_gain <- glm.nb(num_gained ~ BM_turnover + Z.group_size + region + Z.harv_density, data=alleles)
summary(global_male_turnover_gain)

gain_male_turnover_wo_region <- glm.nb(num_gained ~ BM_turnover + Z.group_size + Z.harv_density , data=alleles)
summary(gain_male_turnover_wo_region)

gain_just_male_turnover_wo_group_size <- glm.nb(num_gained ~ BM_turnover+ Z.harv_density, data=alleles)
summary(gain_just_male_turnover_wo_group_size)

gain_just_male_turnover <- glm.nb(num_gained ~ BM_turnover, data=alleles)
summary(gain_just_male_turnover)

global_female_turnover_lost <- glm.nb(num_lost ~ BF_turnover + Z.group_size + region, data=alleles)
summary(global_female_turnover_lost)

lost_female_turnover_wo_region <- glm.nb(num_lost ~ BF_turnover + Z.group_size , data=alleles)
summary(lost_female_turnover_wo_region)

lost_just_female_turnover <- glm.nb(num_lost ~ BF_turnover, data=alleles)
summary(lost_just_female_turnover)


global_male_turnover_lost <- glm.nb(num_lost ~ BM_turnover + Z.group_size + region + Z.harv_density, data=alleles)
summary(global_male_turnover_lost)

lost_male_turnover_wo_region <- glm.nb(num_lost ~ BM_turnover + Z.group_size + Z.harv_density, data=alleles)
summary(lost_male_turnover_wo_region)

lost_male_turnover_wo_region_group_size <- glm.nb(num_lost ~ BM_turnover + Z.harv_density, data=alleles)
summary(lost_male_turnover_wo_region_group_size)

lost_male_turnover <- glm.nb(num_lost ~ BM_turnover, data=alleles)
summary(lost_male_turnover)

lost_null <- glm.nb(num_lost ~ 1, data=alleles)
summary(lost_null)

gain_null <- glm.nb(num_gained ~ 1, data=alleles)
summary(gain_null)
